# Supplementary material for: Folding Mechanism and Aggregation Propensity of the KH0 Domain of FMRP and Its R138Q Pathological Variant
Source: Int J Mol Sci. 2022 Oct 12;23(20):12178. doi: 10.3390/ijms232012178 (PMC9603430; doi:10.3390/ijms232012178)
Supplement: Supplementary file 1 [file ijms-23-12178-s001.zip]

Archive with 1 entries (1 files):
- ijms-1942851-supplementary.pdf
